# Supplementary material for: Greenhouse Gas Inventory Model for Biochar Additions to Soil
Source: Environ Sci Technol. 2021 Oct 12;55(21):14795–805. doi: 10.1021/acs.est.1c02425 (PMC8567415; doi:10.1021/acs.est.1c02425)
Supplement: Supplementary file 1 — es1c02425_si_001.xlsx [file es1c02425_si_001.xlsx]

## Sheet: Cover Page
	Supporting Information for:
	A greenhouse gas inventory model for biochar additions to soil
	Dominic Woolf,∗,†,‡ Johannes Lehmann,†,‡ Stephen Ogle,¶ Ayaka W. Kishimoto-Mo,§ Brian McConkey,‖ and Jeffrey Baldock┴
	Environmental Science and Technology (2021)
	†School of Integrative Plant Sciences, Cornell University, Ithaca, NY 14953, USA
	‡Cornell Atkinson Center for Sustainability, Cornell University, Ithaca NY, 14953, USA
	¶Natural Resource Ecology Laboratory, Colorado State University, Fort Collins, CO 80523, USA
	§National Agriculture and Food Research Organization, Ibaraki 305-8517, Japan
	‖Ministry of Agriculture and Agri-Food, Canada
	┴CSIRO - Commonwealth Scientific and Industrial Research Organisation, Australia
	Email: d.woolf@cornell.edu
	Contents: This file contain a single spreadsheet table, which provides the data used to derive the permanence factors for biochar, together with their respective references. The spreadsheet also provides functionality to recalculate the fraction of biochar remaining after decomposition (Fperm) for different time periods and for different soil temperatures.

## Sheet: Fperm
											Target soil temperature (°C), at which Fperm is calculated	14.9
											Time period over which Fperm is defined (years)	100
											These columns calculate Fperm (the fraction of biochar carbon remaining after the length of time specified in cell M2), at the soil temperature specified in cell M1.
					These columns provide the multipool exponential decay coefficients, derived by regression of the experimental mineralization data. C1, C2 and C3 are the fractions of biochar carbon in each pool (dimensionless), and k1, k2 and k3 are their respective decay constants (year-1)						Q10 is calculated as the average value of Q10 over the temperature range from the experimental incubation temperature to the target soil temperature for Fperm. This average is calculated by integrating the Q10 regression curve from Lehmann et al. (2015) over the temperature interval then dividing by the temperature interval	fT is the ratio of the decay rate constant at the experimental temperature to the rate constant at the target temperature, as defined by the Q10 in the previous column	These columns are the decay rate constants adjusted from the experimental temperature to the target soil temperature, using the ratio (fT) in the previous column			Fperm is the fraction of biochar carbon remaining after the specifeid time, at the specified soil temperature
Reference	Feedstock	Pyrolysis temperature (°C)	Molar Hydrogen to organic carbon ratio of the biochar	Temperature at which decomposition experiment was conducted (°C)	C1	C2	C3	k1	k2	k3	Q10	fT	k1_fperm	k2_fperm	k3_fperm	Fperm
Budai, A., Rasse, D. P., Lagomarsino, A., Lerch, T. Z. & Paruch, L. Biochar persistence, priming and microbial responses to pyrolysis temperature series. Biol. Fertil. Soils 52, 749-761 (2016).	Corn cob	580	0.3008	20	0.0174994	0.982501	0	0.00234176	0.00540477	0	1.55304	0.798908	0.00187085	0.00431791	0	0.652495
Budai, A., Rasse, D. P., Lagomarsino, A., Lerch, T. Z. & Paruch, L. Biochar persistence, priming and microbial responses to pyrolysis temperature series. Biol. Fertil. Soils 52, 749-761 (2016).	Corn cob	369	0.7387	20	0.00062226	0.999378	0	89.4561	0.00268165	0	1.55304	0.798908	71.4672	0.00214239	0	0.806653
Budai, A., Rasse, D. P., Lagomarsino, A., Lerch, T. Z. & Paruch, L. Biochar persistence, priming and microbial responses to pyrolysis temperature series. Biol. Fertil. Soils 52, 749-761 (2016).	Corn cob	416	0.5897	20	0.0324775	0.967523	0	0.0101523	0.0047295	0	1.55304	0.798908	0.00811073	0.00377844	0	0.677512
Budai, A., Rasse, D. P., Lagomarsino, A., Lerch, T. Z. & Paruch, L. Biochar persistence, priming and microbial responses to pyrolysis temperature series. Biol. Fertil. Soils 52, 749-761 (2016).	Corn cob	562	0.3707	20	0.0324987	0.967501	0	0.0043393	0.0037679	0	1.55304	0.798908	0.0034667	0.00301021	0	0.738989
Budai, A., Rasse, D. P., Lagomarsino, A., Lerch, T. Z. & Paruch, L. Biochar persistence, priming and microbial responses to pyrolysis temperature series. Biol. Fertil. Soils 52, 749-761 (2016).	Corn cob	796	0.1302	20	0.02	0.98	0	0.00999797	0.00498653	0	1.55304	0.798908	0.00798746	0.00398378	0	0.666978
Budai, A., Rasse, D. P., Lagomarsino, A., Lerch, T. Z. & Paruch, L. Biochar persistence, priming and microbial responses to pyrolysis temperature series. Biol. Fertil. Soils 52, 749-761 (2016).	Miscanthus	235	1.3958	20	0.0204579	0.979542	0	0.927442	0.151382	0	1.55304	0.798908	0.74094	0.12094	0	5.47855e-06
Budai, A., Rasse, D. P., Lagomarsino, A., Lerch, T. Z. & Paruch, L. Biochar persistence, priming and microbial responses to pyrolysis temperature series. Biol. Fertil. Soils 52, 749-761 (2016).	Miscanthus	369	0.8051	20	0.0113077	0.988692	0	0.503661	8.42471e-05	0	1.55304	0.798908	0.402379	6.73057e-05	0	0.98206
Budai, A., Rasse, D. P., Lagomarsino, A., Lerch, T. Z. & Paruch, L. Biochar persistence, priming and microbial responses to pyrolysis temperature series. Biol. Fertil. Soils 52, 749-761 (2016).	Miscanthus	416	0.5343	20	0.02	0.98	0	0.0103853	0.00576326	0	1.55304	0.798908	0.0082969	0.00460431	0	0.627115
Budai, A., Rasse, D. P., Lagomarsino, A., Lerch, T. Z. & Paruch, L. Biochar persistence, priming and microbial responses to pyrolysis temperature series. Biol. Fertil. Soils 52, 749-761 (2016).	Miscanthus	503	0.4434	20	0.0208529	0.979147	0	0.221632	0.0013395	0	1.55304	0.798908	0.177064	0.00107014	0	0.879776
Budai, A., Rasse, D. P., Lagomarsino, A., Lerch, T. Z. & Paruch, L. Biochar persistence, priming and microbial responses to pyrolysis temperature series. Biol. Fertil. Soils 52, 749-761 (2016).	Miscanthus	600	0.3315	20	0.05	0.95	0	0.0136752	0.00300196	0	1.55304	0.798908	0.0109252	0.00239829	0	0.764193
Budai, A., Rasse, D. P., Lagomarsino, A., Lerch, T. Z. & Paruch, L. Biochar persistence, priming and microbial responses to pyrolysis temperature series. Biol. Fertil. Soils 52, 749-761 (2016).	Miscanthus	682	0.2364	20	0.0309286	0.969071	0	0.115826	0.00233761	0	1.55304	0.798908	0.0925345	0.00186753	0	0.803992
Dharmakeerthi, R. S., Hanley, K., Whitman, T., Woolf, D., & Lehmann, J. (2015). Organic carbon dynamics in soils with pyrogenic organic matter that received plant residue additions over seven years. Soil Biology and Biochemistry, 88, 268-274.	mango wood	500	0.26	30	0.00786	0.991253	0	1.3505	0.00360211	0	1.33259	0.6482	0.875394	0.00233489	0	0.784841
Dharmakeerthi, R. S., Hanley, K., Whitman, T., Woolf, D., & Lehmann, J. (2015). Organic carbon dynamics in soils with pyrogenic organic matter that received plant residue additions over seven years. Soil Biology and Biochemistry, 88, 268-274.	mango wood	500	0.26	30	0.444801	0.555319	0	0.00428802	0.00428802	0	1.33259	0.6482	0.0027795	0.0027795	0	0.757426
Fang, Y., Singh, B., Singh, B. P., & Krull, E. (2014). Biochar carbon stability in four contrasting soils. European Journal of Soil Science, 65(1), 60-71.	Eucalyptus wood 450C	450	0.603555	20	0.0029	0.9971	0	28.0769	0.003861	0	1.55304	0.798908	22.4309	0.00308459	0	0.732448
Fang, Y., Singh, B., Singh, B. P., & Krull, E. (2014). Biochar carbon stability in four contrasting soils. European Journal of Soil Science, 65(1), 60-71.	Eucalyptus wood 550C	550	0.480259	20	0.0015	0.9985	0	15.2083	0.00290698	0	1.55304	0.798908	12.1501	0.00232241	0	0.791566
Fang, Y., Singh, B., Singh, B. P., & Krull, E. (2014). Biochar carbon stability in four contrasting soils. European Journal of Soil Science, 65(1), 60-71.	Eucalyptus wood 450C	450	0.603555	20	0.007	0.993	0	3.41121	0.0046729	0	1.55304	0.798908	2.72525	0.00373321	0	0.683625
Fang, Y., Singh, B., Singh, B. P., & Krull, E. (2014). Biochar carbon stability in four contrasting soils. European Journal of Soil Science, 65(1), 60-71.	Eucalyptus wood 550C	550	0.480259	20	0.0019	0.9981	0	7.44898	0.00163934	0	1.55304	0.798908	5.95105	0.00130968	0	0.875579
Fang, Y., Singh, B., Singh, B. P., & Krull, E. (2014). Biochar carbon stability in four contrasting soils. European Journal of Soil Science, 65(1), 60-71.	Eucalyptus wood 450C	450	0.603555	20	0.0043	0.9957	0	15.2083	0.00425532	0	1.55304	0.798908	12.1501	0.00339961	0	0.708738
Fang, Y., Singh, B., Singh, B. P., & Krull, E. (2014). Biochar carbon stability in four contrasting soils. European Journal of Soil Science, 65(1), 60-71.	Eucalyptus wood 550C	550	0.480259	20	0.0017	0.9983	0	33.1818	0.00172712	0	1.55304	0.798908	26.5092	0.00137981	0	0.869635
Fang, Y., Singh, B., Singh, B. P., & Krull, E. (2014). Biochar carbon stability in four contrasting soils. European Journal of Soil Science, 65(1), 60-71.	Eucalyptus wood 450C	450	0.603555	20	0.0034	0.9966	0	14.0385	0.00458716	0	1.55304	0.798908	11.2154	0.00366471	0	0.690819
Fang, Y., Singh, B., Singh, B. P., & Krull, E. (2014). Biochar carbon stability in four contrasting soils. European Journal of Soil Science, 65(1), 60-71.	Eucalyptus wood 550C	550	0.480259	20	0.0009	0.9991	0	73	0.00222222	0	1.55304	0.798908	58.3203	0.00177535	0	0.836578
Fang, Y., Singh, B., Singh, B. P., & Krull, E. (2014). Biochar carbon stability in four contrasting soils. European Journal of Soil Science, 65(1), 60-71.	Eucalyptus wood 450C	450	0.603555	40	0.0119	0.9881	0	11.0606	0.00980392	0	1.24708	0.574516	6.3545	0.00563251	0	0.56258
Fang, Y., Singh, B., Singh, B. P., & Krull, E. (2014). Biochar carbon stability in four contrasting soils. European Journal of Soil Science, 65(1), 60-71.	Eucalyptus wood 550C	550	0.480259	40	0.0082	0.9918	0	8.11111	0.0022779	0	1.24708	0.574516	4.65996	0.00130869	0	0.870138
Fang, Y., Singh, B., Singh, B. P., & Krull, E. (2014). Biochar carbon stability in four contrasting soils. European Journal of Soil Science, 65(1), 60-71.	Eucalyptus wood 450C	450	0.603555	40	0.009	0.991	0	14.0385	0.016129	0	1.24708	0.574516	8.06532	0.00926639	0	0.392319
Fang, Y., Singh, B., Singh, B. P., & Krull, E. (2014). Biochar carbon stability in four contrasting soils. European Journal of Soil Science, 65(1), 60-71.	Eucalyptus wood 550C	550	0.480259	40	0.004	0.996	0	12.5862	0.00561798	0	1.24708	0.574516	7.23098	0.00322762	0	0.72125
Fang, Y., Singh, B., Singh, B. P., & Krull, E. (2014). Biochar carbon stability in four contrasting soils. European Journal of Soil Science, 65(1), 60-71.	Eucalyptus wood 450C	450	0.603555	40	0.005	0.995	0	40.5556	0.00943396	0	1.24708	0.574516	23.2998	0.00541996	0	0.578678
Fang, Y., Singh, B., Singh, B. P., & Krull, E. (2014). Biochar carbon stability in four contrasting soils. European Journal of Soil Science, 65(1), 60-71.	Eucalyptus wood 550C	550	0.480259	40	0.0045	0.9955	0	12.1667	0.00526316	0	1.24708	0.574516	6.98995	0.00302377	0	0.735734
Fang, Y., Singh, B., Singh, B. P., & Krull, E. (2014). Biochar carbon stability in four contrasting soils. European Journal of Soil Science, 65(1), 60-71.	Eucalyptus wood 450C	450	0.603555	40	0.0042	0.9958	0	33.1818	0.0227273	0	1.24708	0.574516	19.0635	0.0130572	0	0.26984
Fang, Y., Singh, B., Singh, B. P., & Krull, E. (2014). Biochar carbon stability in four contrasting soils. European Journal of Soil Science, 65(1), 60-71.	Eucalyptus wood 550C	550	0.480259	40	0.002	0.998	0	40.5556	0.00793651	0	1.24708	0.574516	23.2998	0.00455965	0	0.632568
Fang, Y. et al. Interactive carbon priming, microbial response and biochar persistence in a Vertisol with varied inputs of biochar and labile organic matter. Eur. J. Soil Sci. 70, 960-974 (2019)	Eucalyptus saligna wood	450	0.603555	20	0.00967151	0.990328	0	348.971	0.00140212	0	1.55304	0.798908	278.795	0.00112016	0	0.885383
Fang, Y. et al. Interactive carbon priming, microbial response and biochar persistence in a Vertisol with varied inputs of biochar and labile organic matter. Eur. J. Soil Sci. 70, 960-974 (2019)	Eucalyptus saligna wood	450	0.603555	20	0.00631867	0.993681	0	227.18	0.00310176	0	1.55304	0.798908	181.496	0.00247802	0	0.775583
Fang, Y. et al. Interactive carbon priming, microbial response and biochar persistence in a Vertisol with varied inputs of biochar and labile organic matter. Eur. J. Soil Sci. 70, 960-974 (2019)	Eucalyptus saligna wood	450	0.603555	20	0.00771099	0.992289	0	279.946	0.0031165	0	1.55304	0.798908	223.651	0.0024898	0	0.773584
Fang, Y. et al. Interactive carbon priming, microbial response and biochar persistence in a Vertisol with varied inputs of biochar and labile organic matter. Eur. J. Soil Sci. 70, 960-974 (2019)	Eucalyptus saligna wood	450	0.603555	20	0.0103388	0.989661	0	261.926	0.00318696	0	1.55304	0.798908	209.255	0.00254608	0	0.767205
Fang, Y. et al. Interactive carbon priming, microbial response and biochar persistence in a Vertisol with varied inputs of biochar and labile organic matter. Eur. J. Soil Sci. 70, 960-974 (2019)	Eucalyptus saligna wood	550	0.480259	20	0.00453031	0.99547	0	149.362	0.00102296	0	1.55304	0.798908	119.327	0.000817249	0	0.917351
Fang, Y. et al. Interactive carbon priming, microbial response and biochar persistence in a Vertisol with varied inputs of biochar and labile organic matter. Eur. J. Soil Sci. 70, 960-974 (2019)	Eucalyptus saligna wood	550	0.480259	20	0.00282744	0.997173	0	102.844	0.00155596	0	1.55304	0.798908	82.1625	0.00124307	0	0.880612
Fang, Y. et al. Interactive carbon priming, microbial response and biochar persistence in a Vertisol with varied inputs of biochar and labile organic matter. Eur. J. Soil Sci. 70, 960-974 (2019)	Eucalyptus saligna wood	550	0.480259	20	0.00349077	0.996509	0	124.108	0.00170995	0	1.55304	0.798908	99.151	0.00136609	0	0.869266
Fang, Y. et al. Interactive carbon priming, microbial response and biochar persistence in a Vertisol with varied inputs of biochar and labile organic matter. Eur. J. Soil Sci. 70, 960-974 (2019)	Eucalyptus saligna wood	550	0.480259	20	0.00617259	0.993827	0	178.215	0.0017636	0	1.55304	0.798908	142.377	0.00140895	0	0.863219
Herath, H. M. S. K., Camps‐Arbestain, M., Hedley, M. J., Kirschbaum, M. U. F., Wang, T., & Van Hale, R. (2015). Experimental evidence for sequestering C with biochar by avoidance of CO 2 emissions from original feedstock and protection of native soil organic matter. Gcb Bioenergy, 7(3), 512-526.	corn stover, 350C, 36°C min	350	0.68	19	0.009	0.666	0.325	199.801	0.146	0.01095	1.59143	0.826546	165.145	0.120676	0.00905068	0.131471
Herath, H. M. S. K., Camps‐Arbestain, M., Hedley, M. J., Kirschbaum, M. U. F., Wang, T., & Van Hale, R. (2015). Experimental evidence for sequestering C with biochar by avoidance of CO 2 emissions from original feedstock and protection of native soil organic matter. Gcb Bioenergy, 7(3), 512-526.	corn stover., 550C, 51 °C min	550	0.47	19	0.011	0.124	0.865	250.901	0.8395	0.01095	1.59143	0.826546	207.381	0.693885	0.00905068	0.349905
Herath, H. M. S. K., Camps‐Arbestain, M., Hedley, M. J., Kirschbaum, M. U. F., Wang, T., & Van Hale, R. (2015). Experimental evidence for sequestering C with biochar by avoidance of CO 2 emissions from original feedstock and protection of native soil organic matter. Gcb Bioenergy, 7(3), 512-526.	corn stover, 350C, 36°C min	350	0.68	19	0.033	0.157	0.81	65.116	0.876	0.01095	1.59143	0.826546	53.8214	0.724054	0.00905068	0.327657
Herath, H. M. S. K., Camps‐Arbestain, M., Hedley, M. J., Kirschbaum, M. U. F., Wang, T., & Van Hale, R. (2015). Experimental evidence for sequestering C with biochar by avoidance of CO 2 emissions from original feedstock and protection of native soil organic matter. Gcb Bioenergy, 7(3), 512-526.	corn stover., 550C, 51 °C min	550	0.47	19	0.032	0.171	0.798	58.838	0.949	0.01095	1.59143	0.826546	48.6323	0.784392	0.00905068	0.322802
Kuzyakov, Y., Bogomolova, I., & Glaser, B. (2014). Biochar stability in soil: decomposition during eight years and transformation as assessed by compound-specific 14C analysis. Soil Biology and Biochemistry, 70, 229-236.	Lolium Perenne	400		20	0.01592	0.01245	0.97163	187.18	2.52	0.00338	1.55304	0.798908	149.54	2.01325	0.00270031	0.7417
Kuzyakov, Y., Bogomolova, I., & Glaser, B. (2014). Biochar stability in soil: decomposition during eight years and transformation as assessed by compound-specific 14C analysis. Soil Biology and Biochemistry, 70, 229-236.	Lolium Perenne	400		20	0.01834	0.02046	0.9612	24.8774	0.358428	0.00244546	1.55304	0.798908	19.8747	0.286351	0.0019537	0.790616
Liu, B. et al. A fast chemical oxidation method for predicting the long-term mineralization of biochar in soils. Sci. Tot. Environ. 718, 137390 (2020)	wheat straw	200	1.3682	23	0.015433	0.984567	0	49.7321	0.052578	0	1.46103	0.735572	36.5815	0.0386749	0	0.0205881
Liu, B. et al. A fast chemical oxidation method for predicting the long-term mineralization of biochar in soils. Sci. Tot. Environ. 718, 137390 (2020)	wheat straw	300	0.8463	23	0.00262249	0.997378	0	92.6479	0.0123253	0	1.46103	0.735572	68.1492	0.00906612	0	0.402831
Liu, B. et al. A fast chemical oxidation method for predicting the long-term mineralization of biochar in soils. Sci. Tot. Environ. 718, 137390 (2020)	wheat straw	300	0.8167	23	0.00366877	0.996331	0	36.3051	0.0101131	0	1.46103	0.735572	26.705	0.00743894	0	0.473516
Liu, B. et al. A fast chemical oxidation method for predicting the long-term mineralization of biochar in soils. Sci. Tot. Environ. 718, 137390 (2020)	wheat straw	500	0.4951	23	0.0025036	0.997496	0	7.41009	0.00440558	0	1.46103	0.735572	5.45065	0.00324062	0	0.721395
Liu, B. et al. A fast chemical oxidation method for predicting the long-term mineralization of biochar in soils. Sci. Tot. Environ. 718, 137390 (2020)	wheat straw	500	0.5276	23	0.00271165	0.997288	0	12.4013	0.00409635	0	1.46103	0.735572	9.12201	0.00301316	0	0.737838
Major, J., Lehmann, J., Rondon, M., & Goodale, C. (2010). Fate of soil‐applied black carbon: downward migration, leaching and soil respiration. Global Change Biology, 16(4), 1366-1379.		500	0.288	26	0.0181779	0.981822	0	2.65796	0.00247192	0	1.39473	0.691218	1.83723	0.00170864	0	0.827614
Liu, B. et al. A fast chemical oxidation method for predicting the long-term mineralization of biochar in soils. Sci. Tot. Environ. 718, 137390 (2020)	Eucalyptus saligna wood	450	0.63	17.3	0.00582847	0.994172	0	15.4765	0.014059	0	1.66811	0.884436	13.6879	0.0124343	0	0.286712
Liu, B. et al. A fast chemical oxidation method for predicting the long-term mineralization of biochar in soils. Sci. Tot. Environ. 718, 137390 (2020)	Eucalyptus saligna wood	450	0.63	17.3	0.0214191	0.978581	0	6.31952	0.0255638	0	1.66811	0.884436	5.58921	0.0226096	0	0.102018
Liu, B. et al. A fast chemical oxidation method for predicting the long-term mineralization of biochar in soils. Sci. Tot. Environ. 718, 137390 (2020)	Eucalyptus saligna wood	450	0.63	12.3	0.0442926	0.955707	0	2.38097	0.0351771	0	2.0149	1.19979	2.85666	0.0422051	0	0.0140404
Singh, B. P., Cowie, A. L., & Smernik, R. J. (2012). Biochar carbon stability in a clayey soil as a function of feedstock and pyrolysis temperature. Environmental science & technology, 46(21), 11770-11778.	Eucalyptus wood 400	400	0.535823	22	0.00240408	0.997596	0	10.9684	0.00306725	0	1.48834	0.754019	8.27038	0.00231277	0	0.791612
Singh, B. P., Cowie, A. L., & Smernik, R. J. (2012). Biochar carbon stability in a clayey soil as a function of feedstock and pyrolysis temperature. Environmental science & technology, 46(21), 11770-11778.	Eucalyptus wood 550	550	0.370416	22	0.000869954	0.99913	0	119.514	0.00086553	0	1.48834	0.754019	90.1161	0.000652627	0	0.936006
Singh, B. P., Cowie, A. L., & Smernik, R. J. (2012). Biochar carbon stability in a clayey soil as a function of feedstock and pyrolysis temperature. Environmental science & technology, 46(21), 11770-11778.	Eucalyptus wood 400	400	0.581217	22	0.00330575	0.996694	0	5.12099	0.00331468	0	1.48834	0.754019	3.86133	0.00249933	0	0.776278
Singh, B. P., Cowie, A. L., & Smernik, R. J. (2012). Biochar carbon stability in a clayey soil as a function of feedstock and pyrolysis temperature. Environmental science & technology, 46(21), 11770-11778.	Eucalyptus wood 550	550	0.37573	22	0.00101821	0.998982	0	51.7656	0.00082776	0	1.48834	0.754019	39.0323	0.000624147	0	0.938537
Singh, B. P., Cowie, A. L., & Smernik, R. J. (2012). Biochar carbon stability in a clayey soil as a function of feedstock and pyrolysis temperature. Environmental science & technology, 46(21), 11770-11778.	Eucalyptus leaves 400	400	0.662337	22	0.00627859	0.993721	0	8.81896	0.00396754	0	1.48834	0.754019	6.64967	0.0029916	0	0.736785
Singh, B. P., Cowie, A. L., & Smernik, R. J. (2012). Biochar carbon stability in a clayey soil as a function of feedstock and pyrolysis temperature. Environmental science & technology, 46(21), 11770-11778.	Eucalyptus leaves 550	550	0.491066	22	0.00327198	0.996728	0	58.0487	0.00186818	0	1.48834	0.754019	43.7699	0.00140864	0	0.865765
Singh, B. P., Cowie, A. L., & Smernik, R. J. (2012). Biochar carbon stability in a clayey soil as a function of feedstock and pyrolysis temperature. Environmental science & technology, 46(21), 11770-11778.	Papermill sludge 550	550	0.653262	22	0.040463	0.959537	0	6.26546	0.010706	0	1.48834	0.754019	4.72428	0.00807253	0	0.428032
Singh, B. P., Cowie, A. L., & Smernik, R. J. (2012). Biochar carbon stability in a clayey soil as a function of feedstock and pyrolysis temperature. Environmental science & technology, 46(21), 11770-11778.	Poultry litter	400	0.909666	22	0.0342125	0.965787	0	30.3532	0.00834665	0	1.48834	0.754019	22.8869	0.00629353	0	0.514703
Singh, B. P., Cowie, A. L., & Smernik, R. J. (2012). Biochar carbon stability in a clayey soil as a function of feedstock and pyrolysis temperature. Environmental science & technology, 46(21), 11770-11778.	Poultry litter 550	550	0.548815	22	0.00641444	0.993586	0	53.298	0.00337421	0	1.48834	0.754019	40.1878	0.00254422	0	0.770391
Singh, B. P., Cowie, A. L., & Smernik, R. J. (2012). Biochar carbon stability in a clayey soil as a function of feedstock and pyrolysis temperature. Environmental science & technology, 46(21), 11770-11778.	Cow manure	400	1.09072	22	0.0201786	0.979821	0	33.2955	0.0118664	0	1.48834	0.754019	25.1054	0.00894748	0	0.400463
Singh, B. P., Cowie, A. L., & Smernik, R. J. (2012). Biochar carbon stability in a clayey soil as a function of feedstock and pyrolysis temperature. Environmental science & technology, 46(21), 11770-11778.	Cow manure 550	550	0.720245	22	0.00683754	0.993162	0	13.2305	0.0025897	0	1.48834	0.754019	9.97607	0.00195269	0	0.816989
Wu, M., Han, X., Zhong, T., Yuan, M., & Wu, W. (2016). Soil organic carbon content affects the stability of biochar in paddy soil. Agriculture, Ecosystems & Environment, 223, 59-66.	Rice straw	500	0.3593	25	0.0014	0.9986	0	19.2105	0.00116686	0	1.41455	0.70449	13.5336	0.000822042	0	0.919794
Wu, M., Han, X., Zhong, T., Yuan, M., & Wu, W. (2016). Soil organic carbon content affects the stability of biochar in paddy soil. Agriculture, Ecosystems & Environment, 223, 59-66.	Rice straw	500	0.3593	25	0.0016	0.9984	0	9.86486	0.000353482	0	1.41455	0.70449	6.9497	0.000249024	0	0.973844
Wu, M., Han, X., Zhong, T., Yuan, M., & Wu, W. (2016). Soil organic carbon content affects the stability of biochar in paddy soil. Agriculture, Ecosystems & Environment, 223, 59-66.	Rice straw	500	0.3593	25	0.0011	0.9989	0	20.2778	0.000527426	0	1.41455	0.70449	14.2855	0.000371566	0	0.962465
Wu, M., Han, X., Zhong, T., Yuan, M., & Wu, W. (2016). Soil organic carbon content affects the stability of biochar in paddy soil. Agriculture, Ecosystems & Environment, 223, 59-66.	Rice straw	500	0.3593	25	0.0013	0.9987	0	17.381	0.00102987	0	1.41455	0.70449	12.2447	0.00072553	0	0.928807
Wu, M., Han, X., Zhong, T., Yuan, M., & Wu, W. (2016). Soil organic carbon content affects the stability of biochar in paddy soil. Agriculture, Ecosystems & Environment, 223, 59-66.	Rice straw	500	0.3593	25	0.0012	0.9988	0	14.0385	0.00162075	0	1.41455	0.70449	9.88995	0.0011418	0	0.891027
Zimmerman, A. R. & Gao, B. (2013) The stability of biochar in the environment,. In: Biochar and Soil Biota, eds. N. Ladygina & F. Rineau, pp. 1-40. Boca Raton, USA: CRC Press	grass	400	0.921	32	0.016913	0.983087	0	5.76575	0.0100571	0	1.30929	0.630765	3.63684	0.00634365	0	0.521304
Zimmerman, A. R. & Gao, B. (2013) The stability of biochar in the environment,. In: Biochar and Soil Biota, eds. N. Ladygina & F. Rineau, pp. 1-40. Boca Raton, USA: CRC Press	grass	525	0.637	32	0.010304	0.989696	0	2.37328	0.00399497	0	1.30929	0.630765	1.49698	0.00251989	0	0.769245
Zimmerman, A. R. & Gao, B. (2013) The stability of biochar in the environment,. In: Biochar and Soil Biota, eds. N. Ladygina & F. Rineau, pp. 1-40. Boca Raton, USA: CRC Press	grass	650	0.538817	32	0.0232882	0.976712	0	0.787765	0.00049	0	1.30929	0.630765	0.496895	0.000309075	0	0.946986
Zimmerman, A. R. & Gao, B. (2013) The stability of biochar in the environment,. In: Biochar and Soil Biota, eds. N. Ladygina & F. Rineau, pp. 1-40. Boca Raton, USA: CRC Press	oak	400	0.714	32	0.0185871	0.981413	0	3.79556	0.00658016	0	1.30929	0.630765	2.39411	0.00415054	0	0.648032
Zimmerman, A. R. & Gao, B. (2013) The stability of biochar in the environment,. In: Biochar and Soil Biota, eds. N. Ladygina & F. Rineau, pp. 1-40. Boca Raton, USA: CRC Press	oak	525	0.455	32	0.00762868	0.992371	0	4.52721	0.0031017	0	1.30929	0.630765	2.85561	0.00195644	0	0.816032
Zimmerman, A. R. & Gao, B. (2013) The stability of biochar in the environment,. In: Biochar and Soil Biota, eds. N. Ladygina & F. Rineau, pp. 1-40. Boca Raton, USA: CRC Press	oak	650	0.418338	32	0.00885589	0.991144	0	3.29371	0.00231163	0	1.30929	0.630765	2.07756	0.0014581	0	0.856668
Zimmerman, A. R. & Gao, B. (2013) The stability of biochar in the environment,. In: Biochar and Soil Biota, eds. N. Ladygina & F. Rineau, pp. 1-40. Boca Raton, USA: CRC Press	oak	650	0.350477	32	0.00276677	0.997233	0	6.39005	0.00141945	0	1.30929	0.630765	4.03062	0.000895341	0	0.911827
Zimmerman, A. R. (2010). Abiotic and microbial oxidation of laboratory-produced black carbon (biochar). Environmental science & technology, 44(4), 1295-1301.	cedar	400	0.62	32	0.00766412	0.992336	0	9.04248	0.00676224	0	1.30929	0.630765	5.70368	0.00426539	0	0.647762
Zimmerman, A. R. (2010). Abiotic and microbial oxidation of laboratory-produced black carbon (biochar). Environmental science & technology, 44(4), 1295-1301.	cedar	525	0.59	32	0.00488991	0.99511	0	12.5058	0.0088057	0	1.30929	0.630765	7.88822	0.00555433	0	0.571018
Zimmerman, A. R. (2010). Abiotic and microbial oxidation of laboratory-produced black carbon (biochar). Environmental science & technology, 44(4), 1295-1301.	cedar	650	0.43	32	0.00395576	0.996044	0	10.925	0.00365061	0	1.30929	0.630765	6.89108	0.00230268	0	0.791179
Zimmerman, A. R. (2010). Abiotic and microbial oxidation of laboratory-produced black carbon (biochar). Environmental science & technology, 44(4), 1295-1301.	bubinga	400	0.56	32	0.00369536	0.996305	0	17.266	0.00821687	0	1.30929	0.630765	10.8908	0.00518292	0	0.593336
Zimmerman, A. R. (2010). Abiotic and microbial oxidation of laboratory-produced black carbon (biochar). Environmental science & technology, 44(4), 1295-1301.	bubinga	650	0.44	32	0.00474856	0.995251	0	11.6478	0.00436534	0	1.30929	0.630765	7.34703	0.00275351	0	0.7557
Zimmerman, A. R. (2010). Abiotic and microbial oxidation of laboratory-produced black carbon (biochar). Environmental science & technology, 44(4), 1295-1301.	sugar cane	400	0.91	32	0.00888078	0.991119	0	9.62147	0.0106663	0	1.30929	0.630765	6.06889	0.00672793	0	0.50575
Zimmerman, A. R. (2010). Abiotic and microbial oxidation of laboratory-produced black carbon (biochar). Environmental science & technology, 44(4), 1295-1301.	sugar cane	525	0.58	32	0.00613029	0.99387	0	4.8454	0.00709623	0	1.30929	0.630765	3.05631	0.00447606	0	0.635238
Zimmerman, A. R. (2010). Abiotic and microbial oxidation of laboratory-produced black carbon (biochar). Environmental science & technology, 44(4), 1295-1301.	sugar cane	650	0.51	32	0.00288301	0.997117	0	12.9298	0.00501817	0	1.30929	0.630765	8.15569	0.00316528	0	0.726574
Zimmerman, A. R. (2010). Abiotic and microbial oxidation of laboratory-produced black carbon (biochar). Environmental science & technology, 44(4), 1295-1301.	pine (all biotic)	400	0.916982	32	0.0109609	0.989039	0	1.73376	0.00479035	0	1.30929	0.630765	1.0936	0.00302159	0	0.731118
Zimmerman, A. R. (2010). Abiotic and microbial oxidation of laboratory-produced black carbon (biochar). Environmental science & technology, 44(4), 1295-1301.	pine	525	0.757333	32	0.00433555	0.995664	0	3.79727	0.00379281	0	1.30929	0.630765	2.39519	0.00239238	0	0.783815
Zimmerman, A. R. (2010). Abiotic and microbial oxidation of laboratory-produced black carbon (biochar). Environmental science & technology, 44(4), 1295-1301.	pine	650	0.658619	32	0.0147513	0.985249	0	1.59349	0.000682188	0	1.30929	0.630765	1.00512	0.0004303	0	0.943753
Zimmerman, A. R. (2010). Abiotic and microbial oxidation of laboratory-produced black carbon (biochar). Environmental science & technology, 44(4), 1295-1301.	pine	650	0.429573	32	0.00314274	0.996857	0	8.5767	0.00198384	0	1.30929	0.630765	5.40988	0.00125134	0	0.879606
